# Supplementary material for: Diatom-Based Artificial Anode—Uniform Coating of Intrinsic Carbon to Enhance Lithium Storage
Source: Materials (Basel). 2024 Sep 12;17(18):4473. doi: 10.3390/ma17184473 (PMC11433294; doi:10.3390/ma17184473)
Supplement: Supplementary file 1 [file materials-17-04473-s001.zip]

Archive with 1 entries (1 files):
- materials-3186094-supplementary.pdf
